# Supplementary material for: Dietary Risk-Related Colorectal Cancer Burden: Estimates From 1990 to 2019
Source: Front Nutr. 2021 Aug 24;8:690663. doi: 10.3389/fnut.2021.690663 (PMC8421520; doi:10.3389/fnut.2021.690663)
Supplement: Supplementary file 3 [file Data_Sheet_3.zip]

Archive with 25 entries (25 files):
- Supplemental tables/Appendix 1.docx
- Supplemental tables/Table S1.docx
- Supplemental tables/Table S10.docx
- Supplemental tables/Table S11.docx
- Supplemental tables/Table S12.docx
- Supplemental tables/Table S13.docx
- Supplemental tables/Table S14.docx
- Supplemental tables/Table S15.docx
- Supplemental tables/Table S16.docx
- Supplemental tables/Table S17.docx
- Supplemental tables/Table S18.docx
- Supplemental tables/Table S19.docx
- Supplemental tables/Table S2.docx
- Supplemental tables/Table S20.docx
- Supplemental tables/Table S21.docx
- Supplemental tables/Table S22.docx
- Supplemental tables/Table S23.docx
- Supplemental tables/Table S3.docx
- Supplemental tables/Table S4.docx
- Supplemental tables/Table S5.docx
- Supplemental tables/Table S6.docx
- Supplemental tables/Table S7.docx
- Supplemental tables/Table S8.docx
- Supplemental tables/Table S9.docx
- Supplemental tables/Appendix 2.docx
